# Supplementary material for: A pilot study on assessing the role of intra-operative Flow 800 vascular map model in predicting onset of vasospasm following micro vascular clipping of ruptured intracranial aneurysms
Source: F1000Res. 2018 Aug 3;7:1188. [Version 1] doi: 10.12688/f1000research.15627.1 (PMC6124383; doi:10.12688/f1000research.15627.1)
Supplement: Demographic information and the results of each diagnostic technique performed for each patient [file f1000research-7-17049-s0000.tgz]

Archive with 1 entries (1 files):
- d0425e32-77d6-4e45-906a-35004f0ba47c_f1000_data_set.xlsx
