# Supplementary material for: A pilot study on assessing the role of intra-operative Flow 800 vascular map model in predicting onset of vasospasm following micro vascular clipping of ruptured intracranial aneurysms
Source: F1000Res. 2018 Aug 3;7:1188. [Version 1] doi: 10.12688/f1000research.15627.1 (PMC6124383; doi:10.12688/f1000research.15627.1)
Supplement: Demographic information and the results of each diagnostic technique performed for each patient [file f1000research-7-17049-s0000.tgz › d0425e32-77d6-4e45-906a-35004f0ba47c_f1000_data_set.xlsx]

## Sheet: Sheet1
Age	Sex	Hospital ID	WFNS	CT Fisher	Location	ICG Main	ICG branch	ICG leak	AI main	AI branch	DfAI	AI aneurysm	Tm M	Tm B	DfTM	Tm A	DIND	Vasospasm	Mortality	LOS
18	2	74111740	1	3	1	1	1	2	450	400	1	<20	56.75	56.98	1		2	2	2	7
70	2	74077725	4	4	2	1	2	1	60	20	2	<20	83.44	89.78	2		1	1	1	0
50	2	74110605	1	3	3	1	1	2	350	250	1	<20	198	200	1		2	2	2
62	1	74101991	1	3	1	1	1	1	130	40	2	<20	45.67	47.68	1		1	1	1	0
55	2	74012663	1	2	1	1	1	2	100	40	1	<20	40.6	40.7	1		1	2	2	16
56	1	74107823	1	3	1	1	1	2	320	250	1	<20	47.98	49.98	1		2	2	2	10
55	1	74102686	4	3	1	1	2	2	100	40	2	<20	56.78	60.67	1		1	1	1	0
54	2	74105748	2	3	3	1	1	2	500	400	1	<20	117.14	118.34	1		2	2	2	9
52	2	74100493	2	3	1	1	1	2	400	400	1	<20	46.93	47.9	1		2	2	2	12
52	1	74088909	1	2	1	1	1	2	400	250	1	<20	43.34	44.54	1		2	2	2	8
77	1	74081671	2	3	5	1	1	2	400	320	1	<20	34.45	35.45	1		2	2	2	9
43	1	74066369	1	2	1	1	1	2	150	80	1	<20	93	97	1		2	2	2	8
52	2	74062446	2	3	2	1	1	2	200	150	1	<20	46.78	47.68	1		2	2	2	11
71	1	74036837	5	4	1	1	2	2	60	<20	2	<20	79.9	83.45	1		1	1	1	0
45	2	74054501	2	2	4	1	1	2	500	350	1	<20	126.97	128.17	1		2	2	2	8
65	2	74056008	2	4	2	1	1	2	180	160	1	<20	56.67	58.67	1		2	2	2	23
68	2	74056571	1	4	1	1	1	2	100	70	1	<20	98.08	120.12	2		1	1	2	25
44	1	74124935	1	2	1	1	1	2	100	40	1	<20	40.6	40.53	1	41.4	2	2	2	12
50	1	74124964	1	3	1	2	2	2	<20	<20	2	<20	34.93	36.05	1		1	1	2	28
40	1	74127580	1	4	2	1	1	2	85	50	1	<25	45.76	55.87	2		1	1	2
59	1	74130715	2	4	1	1	1	1	80	150	1	<25	41.67	43.53	1		2	2	2	15
35	2	74145678	1	4	1	1	1	1	100	60	2	<20	46.51	48.34	1		1	1	2
63	2	74138213	3	4	1	1	1	2	350	100	2	<50	72.76	73.72	1		1	1	1	0
56	2	74142377	4	4	1	1	2	1	125	45	2	<20	35.95	47.13	2		1	1	2	30
45	2	74150942	1	3	3	1	1	2	200	150	1	<20	43.01	42.03	1		2	2	2	11
40	1	74139803	4	4	2	2	2	1	N	N	2	N	N	N	2		1	1	1	0
56	1	74213456	1	4	1	1	1	2	50	40	2	<20	196.57	196.86	1		1	2	2	9
66	2	74045367	3	4	4	1	1	2	100	50	2	<20	27.89	31.18	1		2	2	2	12
36	2	74021344	1	4	1	1	1	1	100	35	2	50	43.45	46.78	1		1	1	1	0
60	2	74157812	1	2	1	1	1	2	220	180	1	<20	43.34	45.67	1		2	2	2	12
50	2	74158459	4	3	1	1	1	2	80	30	2	<20	60.78	62.34	1		1	1	1	0
50	2	74162059	5	4	1	1	1	2	50	20	2	<20	67.78	68.89	1		1	1	1	0
57	2	74068408	1	3	1	1	1	2	150	80	1	<20	55.45	56.67	1		2	2	2	8
40	1	74036671	4	2	1	1	1	2	430	300	1	<20	36.78	37.68	1		2	2	2	11
52	1	74021619	1	3	1	1	1	2	320	280	1	<20	55.67	56.69	1		2	2	2	9
40	1	74139803	4		2	1	1	2	50	20	2	<20	77.67	79.89	1		1	1	1	0
55	2	74214566	1	4	2	1	1	2	140	100	1	<10	65.15	65.37	1		2	2	2	18
45	2	74192156	1	3	3	1	1	1	60	40	1	<20	0.12	0.47	1		2	2	2	15
40	2	74213113	3	3	2	1	1	2	600	500	1	<20	42.16	42.59	1		2	2	2	8
40	2	74345213	3	3	1	1	1	2	60	30	2	<20	62.18	79.33	2		1	1	1	0
		values form ICG FLOW study are denoted by brown columns
		values from FLOW 800 software are denoted by light blue columns
	keys :	WFNS-World federation of Neurological surgeons
		CT-Computerised Tomography
		ICG-Indocyanine Green
		AI-Absorption Intensity
		Tm-Time
		Df-Difference
		DIND-Delayed Ischemic Neurological Deficits
		LOS -Length of stay
